# Supplementary material for: Identification, Typing and Drug Resistance of Cronobacter spp. in Powdered Infant Formula and Processing Environment
Source: Foods. 2023 Mar 3;12(5):1084. doi: 10.3390/foods12051084 (PMC10000698; doi:10.3390/foods12051084)
Supplement: Supplementary file 1 [file foods-12-01084-s001.zip]

Archive with 1 entries (1 files):
- foods-2160383-supplementary.pdf
